# Supplementary material for: Impact of Cabozantinib Exposure on Proteinuria and Muscle Toxicity in Patients with Unresectable Hepatocellular Carcinoma
Source: Pharmaceuticals (Basel). 2022 Nov 25;15(12):1460. doi: 10.3390/ph15121460 (PMC9783864; doi:10.3390/ph15121460)
Supplement: Supplementary file 1 [file pharmaceuticals-15-01460-s001.zip]

Archive with 1 entries (1 files):
- pharmaceuticals-2002652-supplementary.jpg
